# Supplementary material for: Study of a Current and Voltage Polarization Sensor Network
Source: Sensors (Basel). 2021 Jul 1;21(13):4528. doi: 10.3390/s21134528 (PMC8271921; doi:10.3390/s21134528)
Supplement: Supplementary file 1 [file sensors-21-04528-s001.zip]

Archive with 1 entries (1 files):
- S1 video.mp4
